# Supplementary material for: Mycosporine-like Amino Acids Biosynthesis in Asterarcys sp. Driving by Phosphorus Limitation: Evidence from Physiological and Transcriptomic Analyses
Source: Mar Drugs. 2026 Apr 30;24(5):161. doi: 10.3390/md24050161 (PMC13208308; doi:10.3390/md24050161)
Supplement: Supplementary file 1 [file marinedrugs-24-00161-s001.zip]

Archive with 1 entries (1 files):
- marinedrugs-4230273-supplementary.pdf
